# Supplementary material for: Efficacy and Safety of Isotonic and Hypotonic Intravenous Maintenance Fluids in Hospitalised Children: A Systematic Review and Meta-Analysis of Randomised Controlled Trials
Source: Children (Basel). 2021 Sep 8;8(9):785. doi: 10.3390/children8090785 (PMC8471545; doi:10.3390/children8090785)
Supplement: Supplementary file 1 [file children-08-00785-s001.zip]

Archive with 10 entries (10 files):
- Figure S1_Hyponatremia_Differnt time points.pdf
- Figure S2_Prev_hypo+hyper_R.pdf
- Figure S3_Hypo_0.9% vs 0.18% or 0.45%.pdf
- Figure S4_Serum Sodium, serum osmolarity, urine sodium.pdf
- Figure S5_Adverse events_R.pdf
- Figure S6_Adverse events_RevMan.pdf
- Figure S7_Publication Bias.pdf
- Table S1_Search Strategy.pdf
- Table S2_Sensitivity.pdf
- Table S3_Quality assessmnet.pdf
